# Supplementary material for: Altered sleep behavior strengthens face validity in the ArcAβ mouse model for Alzheimer’s disease
Source: Sci Rep. 2024 Jan 10;14:951. doi: 10.1038/s41598-024-51560-3 (PMC10781983; doi:10.1038/s41598-024-51560-3)
Supplement: Supplementary file 4 — Supplementary Table 1. [file 41598_2024_51560_MOESM4_ESM.xlsx]

## Sheet: AA WT vs TG baseline all ages
						Median WT	Sample size WT	Median TG	Sample size TG	p-value	AUC	2.5% CI -Lower Bound	97.5% CI -Upper Bound
		Vigilance state %	Light Phase		WAKE	27.778	9	31.769	5	0.19	0.267	0.044	0.556
					NREMS	66.241	9	60.667	5	0.19	0.733	0.444	0.956
					REMS	6.185	9	5.565	5	0.364	0.667	0.356	0.933
			Dark Phase		WAKE	63.61	9	79.739	5	0.019	0.111	0	0.333
					NREMS	35.582	9	18.473	5	0.012	0.911	0.733	1
					REMS	0.959	9	1.495	5	0.499	0.378	0.089	0.711
						Median WT	Sample size WT	Median TG	Sample size TG	p-value	AUC	2.5% CI -Lower Bound	97.5% CI -Upper Bound
		Bout Lengths	Light Phase		WAKE	98.5	9	103.054	5	0.518	0.378	0.089	0.711
					NREMS	179.342	9	168.934	5	0.797	0.556	0.178	1
					REMS	60.837	9	64.973	5	0.518	0.378	0.067	0.733
			Dark Phase		WAKE	224.792	9	554.035	5	0.06	0.178	0	0.444
					NREMS	148.784	9	121.933	5	1	0.511	0.178	0.867
					REMS	53.091	9	53.818	5	1	0.511	0.178	0.822
						Median WT	Sample size WT	Median TG	Sample size TG	p-value	AUC	2.5% CI -Lower Bound	97.5% CI -Upper Bound
		Transitions	Light Phase		WAKE - NREMS	40.339	9	41.761	5	0.606	0.4	0.089	0.756
					NREMS - WAKE	30.508	9	33.239	5	1	0.489	0.156	0.822
					NREMS - REMS	14.241	9	12.5	5	0.898	0.533	0.2	0.867
					REMS - NREMS	5.016	9	4.511	5	0.438	0.644	0.311	0.911
					REMS - WAKE	7.21	9	8.523	5	0.699	0.422	0.133	0.733
			Dark Phase		WAKE - NREMS	47.664	9	44.805	5	0.042	0.844	0.578	1
					NREMS - WAKE	43.59	9	37.069	5	0.083	0.8	0.511	1
					NREMS - REMS	4.167	9	9.483	5	0.083	0.2	0	0.489
					REMS - NREMS	0.407	9	1.948	5	0.383	0.344	0.044	0.667
					REMS - WAKE	3.07	9	6.897	5	0.083	0.2	0	0.489
						Median WT	Sample size WT	Median TG	Sample size TG	p-value	AUC	2.5% CI -Lower Bound	97.5% CI -Upper Bound
		Latencies	Light Phase		WAKE DELTA T1-T5	167.2	9	163.2	5	0.898	0.533	0.2	0.867
					WAKE 1-5	224	9	18.4	5	0.146	0.756	0.422	1
					COMBINED	321.6	9	238.4	5	0.19	0.733	0.422	1
					NREMS DELTA T1-T5	224	9	40	5	0.24	0.711	0.4	1
					NREMS 1-5	204	9	173.6	5	0.438	0.644	0.311	0.911
					COMBINED	385.6	9	236	5	0.083	0.8	0.489	1
					REMS DELTA T1-T5	1101.6	9	632.8	5	0.118	0.767	0.467	1
					REMS 1-5	54.4	9	55.2	5	0.976	0.489	0.178	0.822
					COMBINED	1166.4	9	688	5	0.147	0.756	0.444	1
			Dark Phase		WAKE DELTA T1-T5	92	9	132.8	5	0.699	0.422	0.111	0.756
					WAKE 1-5	284	9	265.6	5	1	0.511	0.133	0.867
					COMBINED	375.2	9	370.4	5	0.898	0.467	0.111	0.822
					NREMS DELTA T1-T5	284	9	265.6	5	0.797	0.444	0.133	0.8
					NREMS 1-5	97.6	9	134.4	5	0.898	0.533	0.2	0.844
					COMBINED	380	9	400	5	0.797	0.444	0.111	0.8
					REMS DELTA T1-T5	5269.6	9	6164.8	5	0.438	0.356	0.089	0.667
					REMS 1-5	54.4	9	63.2	5	0.63	0.411	0.111	0.739
					COMBINED	5289.6	9	6222.4	5	0.438	0.356	0.089	0.667
						Median WT	Sample size WT	Median TG	Sample size TG	p-value	AUC	2.5% CI -Lower Bound	97.5% CI -Upper Bound
		Spindles	Light Phase		SP Amount	126	9	136	5	0.583417	0.4	0.111111	0.733333
					SP Density	3.25156	9	3.59828	5	0.437562	0.355556	0	0.711111
					SP Duration	1.314	9	1.298	5	0.976024	0.511111	0.155556	0.866667
					SP Amplitude	1.34676	9	1.31179	5	0.028971	0.866667	0.622222	1
			Dark Phase		SP Amount	64.5	9	27	5	0.23976	0.711111	0.377778	1
					SP Density	2.96875	9	3.24706	5	1	0.511111	0.133333	0.866667
					SP Duration	1.286	9	1.328	5	0.251748	0.3	0	0.666667
					SP Amplitude	1.30537	9	1.36893	5	0.23976	0.288889	0	0.666667
						Median Light Phase	Sample Light	Median Dark Phase	Sample Dark	p-value	AUC	2.5% CI -Lower Bound	97.5% CI -Upper Bound
		Spindles Light vs Dark Phase	WT		SP Amount	126	9	64.5	9	0.00390625	1	1	1
					SP Density	3.25156	9	2.96875	9	0.300781	0.666667	0.37037	0.91358
					SP Duration	1.314	9	1.286	9	0.25	0.598765	0.314815	0.867284
					SP Amplitude	1.34676	9	1.30537	9	0.0195312	0.839506	0.617284	1
			TG		SP Amount	136	5	27	5	0.0625	1	1	1
					SP Density	3.59828	5	3.24706	5	0.3125	0.68	0.28	1
					SP Duration	1.298	5	1.328	5	0.625	0.4	0.04	0.8
					SP Amplitude	1.31179	5	1.36893	5	0.3125	0.32	0	0.72
